# Supplementary material for: Virtual reality-based versus standard cognitive behavioral therapy for paranoia in schizophrenia spectrum disorders: a randomized controlled trial
Source: Nat Med. 2025 Aug 13;31(10):3425–39. doi: 10.1038/s41591-025-03880-8 (PMC12532561; doi:10.1038/s41591-025-03880-8)
Supplement: Supplementary file 3 — Statistical source data. [file 41591_2025_3880_MOESM3_ESM.xlsx]

## Sheet: Ark1
	Treatment cessation						Follow-up						n1 VR-CBT	n2 CBT
	Cohen's d	Cohen's d 95%CI - lower	Cohen's d 95%CI - upper	SE	Variance of Cohen's d		Cohen's d	Cohen's d 95%CI - lower	Cohen's d 95%CI - upper	SE	Variance of Cohen's d		126	128
GPTS Ideas of Persecution	0.04	-0.206969	0.286969	0.126005	0.0158772		0.08	-0.167044	0.327044	0.126043	0.0158868		112	100
GPTS Ideas of Social Self-Reference	0.1	-0.1471	0.3471	0.126071	0.015894		0.11	-0.137133	0.357133	0.126088	0.0158982
PSP	0.01	-0.236946	0.256946	0.125993	0.0158742		-0.08	-0.327044	0.167044	0.126043	0.0158868
SBQ total	0.15	-0.0972942	0.397294	0.126171	0.015919		-0.03	-0.276958	0.216958	0.125999	0.0158758
SBQ sub score avoidance	0.02	-0.226951	0.266951	0.125995	0.0158748		-0.08	-0.327044	0.167044	0.126043	0.0158868
ERT latency overall	0.17	-0.0773936	0.417394	0.126221	0.0159318		-0.25	-0.497915	-0.00208524	0.126487	0.015999
ERT latency happiness	-0.01	-0.256946	0.236946	0.125993	0.0158742		-0.04	-0.286969	0.206969	0.126005	0.0158772
ERT latency sadness	-0.07	-0.317021	0.177021	0.126031	0.0158838		-0.16	-0.407342	0.0873423	0.126195	0.0159252
ERT latency fear	0	-0.246944	0.246944	0.125992	0.015874		-0.03	-0.276958	0.216958	0.125999	0.0158758
ERT latency anger	-0.14	-0.387249	0.107249	0.126148	0.0159132		-0.15	-0.397294	0.0972942	0.126171	0.015919
ERT latency surprise	-0.04	-0.286969	0.206969	0.126005	0.0158772		-0.2	-0.447566	0.0475659	0.126309	0.015954
ERT latency disgust	0.09	-0.15707	0.33707	0.126056	0.0158902		-0.07	-0.317021	0.177021	0.126031	0.0158838
ERT accuracy overall	-0.04	-0.286969	0.206969	0.126005	0.0158772		-0.1	-0.3471	0.1471	0.126071	0.015894
ERT accuracy happiness	0.1	-0.1471	0.3471	0.126071	0.015894		0.07	-0.177021	0.317021	0.126031	0.0158838
ERT accuracy sadness	-0.21	-0.457629	0.0376295	0.126342	0.0159622		-0.27	-0.518076	-0.0219241	0.126569	0.0160198
ERT accuracy fear	-0.13	-0.377207	0.117207	0.126126	0.0159078		-0.15	-0.397294	0.0972942	0.126171	0.015919
ERT accuracy anger	0.05	-0.196983	0.296983	0.126012	0.015879		-0.11	-0.357133	0.137133	0.126088	0.0158982
ERT accuracy surprise	0.15	-0.0972942	0.397294	0.126171	0.015919		0.12	-0.127168	0.367168	0.126106	0.0159028
ERT accuracy disgust	0.06	-0.187	0.307	0.126021	0.0158812		0.1	-0.1471	0.3471	0.126071	0.015894
SIAS	0.04	-0.206969	0.286969	0.126005	0.0158772		-0.08	-0.327044	0.167044	0.126043	0.0158868
SAPS Global	0.09	-0.15707	0.33707	0.126056	0.0158902		0.07	-0.177021	0.317021	0.126031	0.0158838
SAPS Composite	0.1	-0.1471	0.3471	0.126071	0.015894		0.1	-0.1471	0.3471	0.126071	0.015894
BNSS total	0.11	-0.137133	0.357133	0.126088	0.0158982		-0.11	-0.357133	0.137133	0.126088	0.0158982
CDSS total	0	-0.246944	0.246944	0.125992	0.015874		0.02	-0.226951	0.266951	0.125995	0.0158748
COGDIS total	0.31	0.0615652	0.558435	0.126752	0.0160662		0.09	-0.15707	0.33707	0.126056	0.0158902
Trustworthiness	-0.11	-0.357133	0.137133	0.126088	0.0158982		-0.06	-0.307	0.187	0.126021	0.0158812
SSPA (SCOPE variables)	0.16	-0.0873423	0.407342	0.126195	0.0159252		0.06	-0.187	0.307	0.126021	0.0158812
IBT total	0.15	-0.0972942	0.397294	0.126171	0.015919		0.13	-0.117207	0.377207	0.126126	0.0159078
IBT automatic	0.03	-0.216958	0.276958	0.125999	0.0158758		0.01	-0.236946	0.256946	0.125993	0.0158742
IBT Control	0.08	-0.167044	0.327044	0.126043	0.0158868		0.04	-0.206969	0.286969	0.126005	0.0158772
SIDAS	0.14	-0.107249	0.387249	0.126148	0.0159132		0.19	-0.0575054	0.437505	0.126278	0.0159462
BCSS – negative self	0.2	-0.0475659	0.447566	0.126309	0.015954		0.22	-0.0276962	0.467696	0.126376	0.0159708
BCSS – negative others	0.08	-0.167044	0.327044	0.126043	0.0158868		-0.06	-0.307	0.187	0.126021	0.0158812
BCSS – positive self	0.02	-0.226951	0.266951	0.125995	0.0158748		-0.08	-0.327044	0.167044	0.126043	0.0158868
BCSS – positive others	0.08	-0.167044	0.327044	0.126043	0.0158868		0.04	-0.206969	0.286969	0.126005	0.0158772
Jumping to conclusion (DACOBS)	-0.08	-0.327044	0.167044	0.126043	0.0158868		-0.09	-0.33707	0.15707	0.126056	0.0158902
Belief inflexibility (DACOBS)	-0.13	-0.377207	0.117207	0.126126	0.0159078		-0.06	-0.307	0.187	0.126021	0.0158812
Attention for threat (DACOBS)	0.15	-0.0972942	0.397294	0.126171	0.015919		0.08	-0.167044	0.327044	0.126043	0.0158868
External attribution (DACOBS)	0.07	-0.177021	0.317021	0.126031	0.0158838		-0.11	-0.357133	0.137133	0.126088	0.0158982
Social cognitive problems (DACOBS)	0.13	-0.117207	0.377207	0.126126	0.0159078		0.15	-0.0972942	0.397294	0.126171	0.015919
Subjective cognitive problems (DACOBS)	0.09	-0.15707	0.33707	0.126056	0.0158902		0.12	-0.127168	0.367168	0.126106	0.0159028
Safety behavior (DACOBS)	0.05	-0.196983	0.296983	0.126012	0.015879		-0.13	-0.377207	0.117207	0.126126	0.0159078
SFS – Social engagement/withdrawal	0.14	-0.107249	0.387249	0.126148	0.0159132		-0.12	-0.367168	0.127168	0.126106	0.0159028
SFS – Interpersonal behavior	0.14	-0.107249	0.387249	0.126148	0.0159132		-0.09	-0.33707	0.15707	0.126056	0.0158902
SFS - Recreation	-0.02	-0.266951	0.226951	0.125995	0.0158748		-0.21	-0.457629	0.0376295	0.126342	0.0159622
SFS – Independence-competence	0.16	-0.0873423	0.407342	0.126195	0.0159252		-0.02	-0.266951	0.226951	0.125995	0.0158748
SFS – Independence-performance	0.06	-0.187	0.307	0.126021	0.0158812		-0.02	-0.266951	0.226951	0.125995	0.0158748
SFS – Employment-occupation	-0.04	-0.286969	0.206969	0.126005	0.0158772		0.01	-0.236946	0.256946	0.125993	0.0158742
GSE	0.1	-0.1471	0.3471	0.126071	0.015894		-0.05	-0.296983	0.196983	0.126012	0.015879
EQ-5D-5L	0.2	-0.0475659	0.447566	0.126309	0.015954		0	-0.246944	0.246944	0.125992	0.015874
EQ5 VAS	0.17	-0.0773936	0.417394	0.126221	0.0159318		0.04	-0.206969	0.286969	0.126005	0.0158772
WHO 5	-0.02	-0.266951	0.226951	0.125995	0.0158748		-0.02	-0.266951	0.226951	0.125995	0.0158748
GPTS-R – Ideas of Persecution	0	-0.246944	0.246944	0.125992	0.015874		0.06	-0.187	0.307	0.126021	0.0158812
GPTS-R – Ideas of Social Self-Reference	0.04	-0.206969	0.286969	0.126005	0.0158772		0.11	-0.137133	0.357133	0.126088	0.0158982
GPTS total	0.1	-0.1471	0.3471	0.126071	0.015894		0.11	-0.137133	0.357133	0.126088	0.0158982
GPTS-R total	0.05	-0.196983	0.296983	0.126012	0.015879		0.1	-0.1471	0.3471	0.126071	0.015894
CSQ	0.19	-0.0815545	0.461555	0.138548	0.0191956
